# Supplementary material for: Complex effects of testosterone level on ectoparasite load in a ground squirrel: an experimental test for the immunocompetence handicap hypothesis
Source: Parasit Vectors. 2024 Mar 30;17:164. doi: 10.1186/s13071-024-06261-1 (PMC10981293; doi:10.1186/s13071-024-06261-1)
Supplement: Supplementary file 1 — Additional file 1: Table S1. Original data used for analyses in this study. [file 13071_2024_6261_MOESM1_ESM.xlsx]

## Sheet: Sheet1
ID	Site	Sex	Treatment	BodyWeight (g)	TLevelBefore	TLevelAfter	FleaLoadBefore	TickLoadBefore	FleaLoadAfter	TickLoadAfter
R-GS210	A	M	Control	125.34	2750.88	2815.02	1	32	7	14
R-GS300	A	F	Control	135.74	2356.75	2815.02	0	0	4	44
R-GS250	A	F	Control	138.37	2358.3	2387.44	0	0	6	29
R-GS201	A	F	Control	138.41	1798.46	1409.96	0	0	0	28
R-GS01	A	F	Control	177.87	1867.58	2154.83	8	14	0	7
R-GS102	A	M	Control	133.3	3526.2	3892.8	0	10	0	44
R-GS52	A	F	Control	135.8	2011.04	1846.4	0	0	0	3
R-GS402	B	M	Control	146.63	4506.36	5837.45	1	50	1	26
R-GS11	A	F	Control	189.42	2549.2	3023.25	0	0	0	29
R-GS301	B	M	Control	135.74	2977.86	2154.83	1	24	2	27
R-GS44	A	M	Control	139.25	5174.1	5434.33	0	0	5	78
R-GS15B	B	F	Control	275.19	2149.59	2573.09	10	4	3	10
R- GS24B	B	M	Control	246.05	2564.79	3323.89	18	5	17	26
R-GS205	A	F	Testosterone	124.52	2228.72	3897.82	2	19	4	30
R-GS230	A	F	Testosterone	96.22	2501.9	4097.97	0	0	0	5
R-GS101	A	M	Testosterone	153.72	3835.68	6172.5	0	8	1	35
R-GS04	A	F	Testosterone	130.86	2682.33	4267.9	2	27	8	36
R-GS103	A	M	Testosterone	173.85	2837.89	5740.54	0	1	0	36
R-GS240	A	M	Testosterone	150.4	4067.53	5395.83	1	21	0	65
R-GS02A	B	F	Testosterone	133.48	1380.56	4240.93	0	0	0	27
R-GS320	B	M	Testosterone	154.12	5502.7	7615.67	0	0	25	135
R-GS404	B	M	Testosterone	165.26	5533.33	6088.57	2	42	9	209
R-GS1005	A	F	Testosterone	183.02	2255.4	4133.57	7	92	5	61
R-GS220	A	F	Testosterone	124.43	1988.63	3892.8	3	47	0	43
R-GS20B	B	F	Testosterone	207.08	1326.93	3845.18	5	11	12	20
R-GS02B	B	F	Testosterone	225.05	1465.19	3309.75	4	29	10	3
R-GS3001B	B	F	Testosterone	263.25	2621.33	4783.73	6	94	6	19
R-GS22B	B	F	Testosterone	217.24	2159.8	4491.35	2	4	7	19
